# Supplementary material for: Evolutionary Patterns and Genotype-Specific Amino Acid Mutations of Tick-Borne Encephalitis Virus
Source: Int J Mol Sci. 2025 Jan 23;26(3):954. doi: 10.3390/ijms26030954 (PMC11817229; doi:10.3390/ijms26030954)
Supplement: Supplementary file 1 [file ijms-26-00954-s001.zip]

Archive with 6 entries (5 files):
- ijms-3423653-supplementary/
- ijms-3423653-supplementary/Supplementary Data S1.zip
- ijms-3423653-supplementary/Supplementary Data S2.zip
- ijms-3423653-supplementary/Supplementary Figure S1.tif
- ijms-3423653-supplementary/Supplementary Table S1.xlsx
- ijms-3423653-supplementary/Supplementary Table S2.xlsx
