# Supplementary material for: Evolutionary Patterns and Genotype-Specific Amino Acid Mutations of Tick-Borne Encephalitis Virus
Source: Int J Mol Sci. 2025 Jan 23;26(3):954. doi: 10.3390/ijms26030954 (PMC11817229; doi:10.3390/ijms26030954)
Supplement: Supplementary file 1 [file ijms-26-00954-s001.zip › ijms-3423653-supplementary/Supplementary Table S1.xlsx]

## Sheet: Sheet1
NCBI accession number	Strain	Year	Continent	Country	Host	Species1	Species2	Genotype
DQ862460	Glubinnoe/2004	2004	Europe	Russia	Homo sapiens	Mammal	Homo sapiens	Far-Eastern
EF469661	178-79	1979	Europe	Russia	Ixodes persulcatus	Arthropod	Tick	Far-Eastern
EF469662	886-84	1984	Europe	Russia	Clethrionomys rufocanus	Mammal	Mouse	Baikalian
FJ402885	Kavalerovo	1985	Europe	Russia	Homo sapiens	Mammal	Homo sapiens	Far-Eastern
FJ402886	Dalnegorsk	1973	Europe	Russia	Homo sapiens	Mammal	Homo sapiens	Far-Eastern
FJ906622	Primirye-89	1987	Europe	Russia	Homo sapiens	Mammal	Homo sapiens	Far-Eastern
FJ968751	Kolarovo-2008	2008	Europe	Russia	Ixodes pavlovskyi	Arthropod	Tick	Siberian
FJ997899	Primorye-90	1990	Europe	Russia	Homo sapiens	Mammal	Homo sapiens	Far-Eastern
GQ228395	Primorye-18	1997	Europe	Russia	Homo sapiens	Mammal	Homo sapiens	Far-Eastern
GQ266392	AS33	2005	Europe	Germany	Ixodes ricinus (tick)	Arthropod	Tick	European
GU121642	Svetlogorie	2008	Europe	Russia	Homo sapiens	Mammal	Homo sapiens	Far-Eastern
GU183379	Kumlinge 25-03	2003	Europe	Finland	mouse	Mammal	Mouse	European
GU183380	Kumlinge A52	1952	Europe	Finland	mouse	Mammal	Mouse	European
GU183381	Joutseno	1960	Europe	Finland	mouse	Mammal	Mouse	European
GU183382	Latvia-1-96	1996	Europe	Latvia	mouse	Mammal	Mouse	Siberian
GU183383	Est3476	2000	Europe	Estonia	mouse	Mammal	Mouse	European
GU183384	Est54	2000	Europe	Estonia	mouse	Mammal	Mouse	Siberian
HM535610	KrM 213	2006	Asia	South Korea	Apodemus agrarius	Mammal	Mouse	European
HM535611	KrM 93	2006	Asia	South Korea	Apodemus agrarius	Mammal	Mouse	European
HM859894	Primorye-633	1978	Europe	Russia	Ixodes persulcatus	Arthropod	Tick	Far-Eastern
HM859895	Primorye-2239	1985	Europe	Russia	Ixodes persulcatus	Arthropod	Tick	Far-Eastern
HQ201303	Primorye-92	1992	Europe	Russia	Homo sapiens	Mammal	Homo sapiens	Far-Eastern
HQ901366	Primorye-1153	2009	Europe	Russia	Homo sapiens	Mammal	Homo sapiens	Far-Eastern
HQ901367	Primorye-501	2010	Europe	Russia	Homo sapiens	Mammal	Homo sapiens	Far-Eastern
JF316707	MDJ-02	2010	Asia	China	Homo sapiens	Mammal	Homo sapiens	Far-Eastern
JF316708	MDJ-03	2010	Asia	China	Homo sapiens	Mammal	Homo sapiens	Far-Eastern
JF819648	SofjinKSY	1937	Europe	Russia	Homo sapiens	Mammal	Homo sapiens	Far-Eastern
JN003205	Irkutsk-1861	2008	Europe	Russia	Homo sapiens	Mammal	Homo sapiens	Far-Eastern
JN003206	Aina	1963	Europe	Russia	Homo sapiens	Mammal	Homo sapiens	Siberian
JN003207	Cht-653	1995	Europe	Russia	Homo sapiens	Mammal	Homo sapiens	Siberian
JN003208	Cht-22	2002	Europe	Russia	Homo sapiens	Mammal	Homo sapiens	Siberian
JN003209	Irkutsk-12	2010	Europe	Russia	Homo sapiens	Mammal	Homo sapiens	Siberian
JQ429588	MucAr M14/10	2010	Asia	Mongolia	Ixodes persulcatus	Arthropod	Tick	Siberian
JQ650522	MDJ01	2001	Asia	China	Homo sapiens	Mammal	Homo sapiens	Far-Eastern
JQ650523	Senzhang	1953	Asia	China	Homo sapiens	Mammal	Homo sapiens	Far-Eastern
JQ654701	Ljubljana I	1992	Europe	Slovenia	Homo sapiens	Mammal	Homo sapiens	European
JQ825144	Primorye-828	1998	Europe	Russia	Homo sapiens	Mammal	Homo sapiens	Far-Eastern
JQ825145	Primorye-895	2000	Europe	Russia	Homo sapiens	Mammal	Homo sapiens	Far-Eastern
JQ825146	Kiparis-94	1994	Europe	Russia	Homo sapiens	Mammal	Homo sapiens	Far-Eastern
JQ825147	Shkotovo-94	1994	Europe	Russia	Homo sapiens	Mammal	Homo sapiens	Far-Eastern
JQ825148	Primorye-82	1982	Europe	Russia	Homo sapiens	Mammal	Homo sapiens	Far-Eastern
JQ825149	Primorye-87	1987	Europe	Russia	Homo sapiens	Mammal	Homo sapiens	Far-Eastern
JQ825150	Primorye-91	1991	Europe	Russia	Homo sapiens	Mammal	Homo sapiens	Far-Eastern
JQ825151	Spassk-72	1972	Europe	Russia	Homo sapiens	Mammal	Homo sapiens	Far-Eastern
JQ825152	Primorye-75	1999	Europe	Russia	Homo sapiens	Mammal	Homo sapiens	Far-Eastern
JQ825153	Primorye-183	1991	Europe	Russia	Homo sapiens	Mammal	Homo sapiens	Far-Eastern
JQ825154	Primorye-52	1999	Europe	Russia	Homo sapiens	Mammal	Homo sapiens	Far-Eastern
JQ825155	Primorye-196	2000	Europe	Russia	Homo sapiens	Mammal	Homo sapiens	Far-Eastern
JQ825156	Primorye-739	1992	Europe	Russia	Homo sapiens	Mammal	Homo sapiens	Far-Eastern
JQ825157	Primorye-202	1997	Europe	Russia	Homo sapiens	Mammal	Homo sapiens	Far-Eastern
JQ825158	Primorye-208	1991	Europe	Russia	Homo sapiens	Mammal	Homo sapiens	Far-Eastern
JQ825159	Primorye-274	1999	Europe	Russia	Homo sapiens	Mammal	Homo sapiens	Far-Eastern
JQ825160	Primorye-320	1999	Europe	Russia	Homo sapiens	Mammal	Homo sapiens	Far-Eastern
JQ825161	Primorye-345	1999	Europe	Russia	Homo sapiens	Mammal	Homo sapiens	Far-Eastern
JQ825162	Primorye-437	1999	Europe	Russia	Homo sapiens	Mammal	Homo sapiens	Far-Eastern
JQ825163	Primorye-750	1998	Europe	Russia	Homo sapiens	Mammal	Homo sapiens	Far-Eastern
JQ825164	Primorye-823	2000	Europe	Russia	Homo sapiens	Mammal	Homo sapiens	Far-Eastern
JX534167	Xinjiang-01	2012	Asia	China	Ixodes persulcatus	Arthropod	Tick	Far-Eastern
JX968560	Zabaikalye-1-98	1998	Europe	Russia	Homo sapiens	Mammal	Homo sapiens	Far-Eastern
KC414090	Zabaikalye 11-99	1999	Europe	Russia	Homo sapiens	Mammal	Homo sapiens	Siberian
KC422663	Zabaikalye 68B-00	2000	Europe	Russia	Clethrionomys rutilus	Mammal	Mouse	Siberian
KC422667	Zabaikalye 30-00	2000	Europe	Russia	Homo sapiens	Mammal	Homo sapiens	Far-Eastern
KC806252	Sofjin-Chumakov	1937	Europe	Russia	Homo sapiens	Mammal	Homo sapiens	Far-Eastern
KC835595	114	1980	Europe	Slovakia	Ixodes ricinus	Arthropod	Tick	European
KC835596	285	1990	Europe	Slovakia	Ixodes ricinus	Arthropod	Tick	European
KC835597	CGl223	1990	Europe	Slovakia	Myodes glareolus	Mammal	Mouse	European
KF151173	A104	1990	Europe	Austria	Apodemus flavicollis (yellow-necked mouse)	Mammal	Mouse	European
KF823822	Irkutsk_BR_683-11	2011	Europe	Russia	Ixodes persulcatus	Arthropod	Tick	Siberian
KF826914	Zabaikalye_1-09	2009	Europe	Russia	Ixodes persulcatus	Arthropod	Tick	Siberian
KF826915	Zabaikalye_6-09	2009	Europe	Russia	Homo sapiens	Mammal	Homo sapiens	Far-Eastern
KF826916	Sakhalin_6-11	2011	Europe	Russia	mosquitoes pool	Arthropod	Mosquito	Siberian
KF880803	9024	1990	Europe	Russia	Haemaphysalis concinna Koch	Arthropod	Lice	Far-Eastern
KF880804	8696	1986	Europe	Russia	Ixodes persulcatus Schulze	Arthropod	Tick	Far-Eastern
KF880805	1230	2012	Europe	Russia	Ixodes persulcatus Schulze	Arthropod	Tick	Far-Eastern
KF951037	4072	1966	Europe	Russia	Homo sapiens	Mammal	Homo sapiens	Far-Eastern
KJ000002	Absettarov	1951	Europe	Russia	Homo sapiens	Mammal	Homo sapiens	European
KJ626343	Buzuuchuk	1986	Europe	USSR	Ixodes persulcatus	Arthropod	Tick	Siberian
KJ633033	886-84	1984	Europe	Russia	Clethrionomys rufocanus	Mammal	Mouse	Baikalian
KJ701416	Lesopark 11	1986	Europe	Russia	Ixodes persulcatus	Arthropod	Tick	Siberian
KJ739729	Novosibirsk-L2008blood	2008	Europe	Russia	Homo sapiens	Mammal	Homo sapiens	Far-Eastern
KJ739730	Tomsk-K6	2008	Europe	Russia	Ixodes persulcatus	Arthropod	Tick	Far-Eastern
KJ739731	Tomsk-M83	2006	Europe	Russia	Sorex araneus	Mammal	Shrew	Far-Eastern
KJ744034	Malishevo	1978	Europe	Russia	Aedes vexans nipponii (mosquito)	Arthropod	Mosquito	Far-Eastern
KJ755186	WH2012	2012	Asia	China	Ixodes persulcatus	Arthropod	Tick	Far-Eastern
KJ914682	Tomsk-PT14	2008	Europe	Russia	Pica pica	Avian	Bird	Far-Eastern
KJ914683	Tomsk-M202	2008	Europe	Russia	Microtus arvalis	Mammal	Mouse	Far-Eastern
KM019545	Tomsk-PT122	2006	Europe	Russia	Acrocephalus dumetorum	Avian	Bird	Siberian
KM019546	Tomsk-PT12	2006	Europe	Russia	Acrocephalus dumetorum	Avian	Bird	Far-Eastern
KP331441	IrkutskBR_99-08	2008	Europe	Russia	Ixodes persulcatus	Arthropod	Tick	European
KP331442	IrkutskBR_1434-09	2009	Europe	Russia	Ixodes persulcatus	Arthropod	Tick	European
KP331443	IrkutskBR_1456-09	2009	Europe	Russia	Ixodes persulcatus	Arthropod	Tick	European
KP345889	Sib-XJ-X5	2014	Asia	China	Ixodes scapularis	Arthropod	Tick	Siberian
KP644245	C11-13	2013	Europe	Russia	Homo sapiens	Mammal	Homo sapiens	Siberian
KP844724	Chichagovka 1222	2012	Europe	Russia	Ixodes persulcatus Schulze	Arthropod	Tick	Far-Eastern
KP844725	Chichagovka 1223	2012	Europe	Russia	Ixodes persulcatus Schulze	Arthropod	Tick	Far-Eastern
KP844726	Birobidzhan 1354	2013	Europe	Russia	Ixodes persulcatus Schulze	Arthropod	Tick	Far-Eastern
KP844727	Birobidzhan 1357	2013	Europe	Russia	Ixodes persulcatus Schulze	Arthropod	Tick	Far-Eastern
KP869172	Nikolaevsk 855	1985	Europe	Russia	Ixodes persulcatus Schulze	Arthropod	Tick	Far-Eastern
KP938507	Sorex 18-10	2010	Europe	Russia	Sorex sp.	Mammal	Shrew	European
KT001070	Khekhtzir 9-13	2013	Europe	Russia	Ixodes persulcatus Schulze	Arthropod	Tick	Far-Eastern
KT001071	Khekhtzir 10-13	2013	Europe	Russia	Ixodes persulcatus Schulze	Arthropod	Tick	Far-Eastern
KT001072	Khekhtzir 17-13	2013	Europe	Russia	Ixodes persulcatus Schulze	Arthropod	Tick	Far-Eastern
KT001073	Lazo MP36	2014	Europe	Russia	Aedes vexans	Arthropod	Mosquito	Far-Eastern
KT224352	LEIV-13652Ar	1984	Europe	Russia	Myodes glareolus (bank vole)	Mammal	Mouse	Siberian
KT224353	LEIV-10133Al	1984	Europe	Russia	Ixodes persulcatus (tick)	Arthropod	Tick	Siberian
KT224357	Kumlinge	1959	Europe	Finland	Ixodes ricinus (ticks)	Arthropod	Tick	European
KT321430	Konst-14	2014	Europe	Russia	Homo sapiens	Mammal	Homo sapiens	Siberian
KU761567	Golubnichiy	1958	Europe	Russia	Homo sapiens	Mammal	Homo sapiens	Far-Eastern
KU761568	Primorye-512	1959	Europe	Russia	Mus sp.	Mammal	Mouse	Far-Eastern
KU761569	Primorye-696	1960	Europe	Russia	Homo sapiens	Mammal	Homo sapiens	Far-Eastern
KU761571	Primorye-1001	1958	Europe	Russia	Ixodes persulcatus	Arthropod	Tick	Far-Eastern
KU761572	Primorye-1035	1958	Europe	Russia	Homo sapiens	Mammal	Homo sapiens	Far-Eastern
KU761573	Primorye-1056	1958	Europe	Russia	Ixodes persulcatus	Arthropod	Tick	Far-Eastern
KU761574	Primorye-1284	1958	Europe	Russia	Homo sapiens	Mammal	Homo sapiens	Far-Eastern
KU761575	Primorye-1285	1958	Europe	Russia	Homo sapiens	Mammal	Homo sapiens	Far-Eastern
KU761576	Sofjin-1953	1937	Europe	Russia	Homo sapiens	Mammal	Homo sapiens	Far-Eastern
KU885457	Absettarov	1951	Europe	Russia	Homo sapiens	Mammal	Homo sapiens	European
KX268728	MucAr-HB-171/11	2011	Europe	Germany	Ixodidae	Arthropod	Tick	European
KY069119	1G-98	1998	Europe	Russia	Homo sapiens	Mammal	Homo sapiens	European
KY069120	118-71	1971	Europe	Russia	Spermophilus undulatus	Mammal	Mouse	European
KY069121	163-74	1974	Europe	Russia	Ixodes persulcatus	Arthropod	Tick	European
KY069122	262-74	1974	Europe	Russia	Ixodes persulcatus	Arthropod	Tick	European
KY069123	126-71	1971	Europe	Russia	Ixodes persulcatus	Arthropod	Tick	European
KY069124	Zmeinogorsk-1	1986	Europe	Russia	Ixodes persulcatus	Arthropod	Tick	European
KY069125	Zmeinogorsk-5	1986	Europe	Russia	Ixodes persulcatus	Arthropod	Tick	European
KY069126	Zmeinogorsk-9	1986	Europe	Russia	Ixodes persulcatus	Arthropod	Tick	European
LC171402	NL	2015	Europe	Netherlands	Ixodes ricinus	Arthropod	Tick	European
LC440459	Sapporo-17-Io1	2017	Asia	Japan	Ixodes ovatus	Arthropod	Tick	Far-Eastern
MF374487	Oshima 5.10	1995	Asia	Japan	Homo sapiens	Mammal	Homo sapiens	Far-Eastern
MF398818	JLCB11-08	2011	Asia	China	Dermacentor silvarum	Arthropod	Tick	Far-Eastern
MF398819	JLCB11-35	2011	Asia	China	Dermacentor silvarum	Arthropod	Tick	Far-Eastern
MF398820	JLCB11-40	2011	Asia	China	Dermacentor silvarum	Arthropod	Tick	Far-Eastern
MG210945	KEM-118	2011	Europe	Hungary	Ixodes ricinus	Arthropod	Tick	European
MG210946	KEM-125	2012	Europe	Hungary	Ixodes ricinus	Arthropod	Tick	European
MG210947	KEM-127	2012	Europe	Hungary	Haemophysalis concinna	Arthropod	Tick	European
MG210948	KEM-168	2016	Europe	Hungary	Ixodes ricinus	Arthropod	Tick	European
MG243699	N5-17/chamois/Austria/2017	2017	Europe	Austria	chamois	Mammal	Antelope	European
MG589937	Kuutsalo_Human_Cerebellum_Finland-2015	2015	Europe	Finland	Homo sapiens	Mammal	Homo sapiens	European
MG589938	Kuutsalo-14_Ixodes_ricinus_Finland-2017	2017	Europe	Finland	Ixodes ricinus	Arthropod	Tick	European
MG589939	Kuutsalo_2_Human_Cerebellum_Finland-2015	2017	Europe	Finland	Homo sapiens	Mammal	Homo sapiens	Siberian
MG589940	Kotka-18_Ixodes_ricinus_Finland-2011	2011	Europe	Finland	Ixodes ricinus	Arthropod	Tick	Siberian
MG599476	Himalaya-1	2013	Asia	China	Marmota himalayana	Mammal	Marmot	Himalaya
MG599477	Himalaya-2	2013	Asia	China	Marmota himalayana	Mammal	Marmot	Himalaya
MH021184	NL/UH 2016	2016	Europe	Netherlands	Ixodes ricinus	Arthropod	Tick	European
MH481364	110-01	2001	Europe	Russia	Ixodes persulcatus	Arthropod	Tick	Baikalian
MH481365	3094-29_10	2010	Europe	Russia	Myodes rutilus	Mammal	Mouse	Baikalian
MH481366	3033-1_10	2010	Europe	Russia	Lasiopodomys gregalis	Mammal	Mouse	Baikalian
MH481367	3094-9_10	2010	Europe	Russia	Myodes rutilus	Mammal	Mouse	Baikalian
MH490796	43-99	1999	Europe	Russia	Ixodes persulcatus	Arthropod	Tick	Baikalian
MH490797	3094-18_10	2010	Europe	Russia	Myodes rutilus	Mammal	Mouse	Baikalian
MH645612	3869-03	2003	Europe	Russia	Homo sapiens	Mammal	Homo sapiens	Siberian
MH645613	Baikal-3	1986	Europe	Russia	Ixodes persulcatus	Arthropod	Tick	Siberian
MH645614	HimDym-6	1986	Europe	Russia	Ixodes persulcatus	Arthropod	Tick	Siberian
MH645615	Lukovka-3	1986	Europe	Russia	Ixodes persulcatus	Arthropod	Tick	Siberian
MH645616	Bosnia-3	2000	Europe	Bosnia and Herzegovina	Ixodes ricinus	Arthropod	Tick	Siberian
MH645618	TBEV-2836	2012	Europe	Russia	Ixodes pavlovskyi	Arthropod	Tick	Siberian
MH645619	TBEV-2922	2012	Europe	Russia	Ixodes pavlovskyi	Arthropod	Tick	Siberian
MK560446	172-68	1968	Europe	Russia	Homo sapiens	Mammal	Homo sapiens	European
MK562430	214-67	1967	Europe	Russia	Homo sapiens	Mammal	Homo sapiens	European
MK801803	Isosaari-5-Finland-2005	2005	Europe	Finland	Ixodes ricinus	Arthropod	Tick	European
MK801804	Sipoo-4-Finland-2013	2013	Europe	Finland	Ixodes ricinus	Arthropod	Tick	European
MK801805	Sipoo-8-Finland-2013	2013	Europe	Finland	Ixodes ricinus	Arthropod	Tick	European
MK801806	Sipoo-12-Finland-2013	2013	Europe	Finland	Ixodes ricinus	Arthropod	Tick	European
MK801807	Sipoo-22-Finland-2013	2013	Europe	Finland	Ixodes ricinus	Arthropod	Tick	European
MK801808	Sipoo-23-Finland-2013	2013	Europe	Finland	Ixodes ricinus	Arthropod	Tick	European
MK801809	E266-Espoo-Finland-2017	2017	Europe	Finland	Ixodes ricinus	Arthropod	Tick	European
MK801810	K12-Espoo-Finland-2018	2018	Europe	Finland	Ixodes ricinus	Arthropod	Tick	European
MK801811	K13-Espoo-Finland-2018	2018	Europe	Finland	Ixodes ricinus	Arthropod	Tick	European
MK801812	K14-Espoo-Finland-2018	2018	Europe	Finland	Ixodes ricinus	Arthropod	Tick	European
MK801813	K15-Espoo-Finland-2018	2018	Europe	Finland	Ixodes ricinus	Arthropod	Tick	European
MK801814	K16-Espoo-Finland-2018	2018	Europe	Finland	Ixodes ricinus	Arthropod	Tick	European
MK922615	HB_IF06_8033P0	2018	Europe	Germany	Tick	Arthropod	Tick	European
MK922616	HB_IF06_8040P0	2018	Europe	Germany	Tick	Arthropod	Tick	European
MK922617	Rauher_BuschP19_S40P0	2018	Europe	Germany	Tick	Arthropod	Tick	European
MN114635	TSA-18	2018	Europe	Russia	Homo sapiens	Mammal	Homo sapiens	Siberian
MN114636	1512-18	2018	Europe	Russia	Ixodes persulcatus	Arthropod	Tick	Siberian
MN114637	1827-18	2018	Europe	Russia	Ixodes persulcatus	Arthropod	Tick	Siberian
MN115817	1020-69	1969	Europe	Russia	Homo sapiens	Mammal	Homo sapiens	Far-Eastern
MN115818	41-65	1965	Europe	Russia	Homo sapiens	Mammal	Homo sapiens	Siberian
MN115819	163-64	1964	Europe	Russia	Homo sapiens	Mammal	Homo sapiens	Siberian
MN115820	518-66	1966	Europe	Russia	Homo sapiens	Mammal	Homo sapiens	Siberian
MN128700	UK-Thetford Forest 2018	2018	Europe	United Kingdom	Ixodes ricinus	Arthropod	Tick	European
MN520110	506	1960	Europe	Russia	Microtus maximowiczii	Mammal	Mouse	Siberian
MN520111	206	1963	Europe	Russia	Poecile montanus	Avian	Bird	Siberian
MN520112	210	1963	Europe	Russia	Dendrocopos major	Avian	Bird	Siberian
MN520113	562	1960	Europe	Russia	Ochotona alpina	Mammal	Pika	Siberian
MN520114	253	1963	Europe	Russia	Pinicola enucleator	Avian	Bird	Siberian
MN542364	Rus/Ix_persulcatus/Karelia/2/2018	2018	Europe	Russia	Ixodes persulcatus tick	Arthropod	Tick	Siberian
MN615726	JL-T75	2015	Asia	China	Ixodes persulcatus	Arthropod	Tick	Far-Eastern
MN615727	HLB-T74	2016	Asia	China	Ixodes persulcatus	Arthropod	Tick	Far-Eastern
MN615728	DXAL-T83	2016	Asia	China	Ixodes persulcatus	Arthropod	Tick	Far-Eastern
MN661145	UK-Hampshire 2019	2019	Europe	United Kingdom	Ixodes ricinus	Arthropod	Tick	European
MN735988	DEN19_S3A_Tisvilde	2019	Europe	Denmark	Ixodes ricinus	Arthropod	Tick	European
MN735989	DEN19_S3_Tisvilde	2019	Europe	Denmark	Ixodes ricinus	Arthropod	Tick	European
MN735990	DEN19_S4A_Tisvilde	2019	Europe	Denmark	Ixodes ricinus	Arthropod	Tick	European
MN735991	DEN09_Tokkekoeb	2009	Europe	Denmark	Ixodes ricinus	Arthropod	Tick	European
MT246197	JL_Jiaohe	2019	Asia	China	Dermacentor silvarum	Arthropod	Tick	Far-Eastern
MT311860	1993/783	1993	Europe	Sweden	Homo sapiens	Mammal	Homo sapiens	European
MT311861	Hochosterwitz	1971	Europe	Austria	Ixodes ricinus	Arthropod	Tick	European
MT344092	1776	2018	Europe	Russia	Ixodes persulcatus	Arthropod	Tick	Siberian
MT581212	93/783	2019	Europe	Sweden	Homo sapiens	Mammal	Homo sapiens	European
MT670183	508-63	1963	Europe	Russia	Homo sapiens	Mammal	Homo sapiens	Siberian
MT670184	559-66	1966	Europe	Russia	Homo sapiens	Mammal	Homo sapiens	Siberian
MT671300	95	1962	Europe	Russia	Homo sapiens	Mammal	Homo sapiens	Far-Eastern
MT671301	1024	1969	Europe	Russia	Homo sapiens	Mammal	Homo sapiens	Far-Eastern
MT671302	ChB	1957	Europe	Russia	Homo sapiens	Mammal	Homo sapiens	Far-Eastern
MT681746	ChB2	1958	Europe	Russia	Homo sapiens	Mammal	Homo sapiens	Far-Eastern
MT681747	66113	1966	Europe	Russia	Homo sapiens	Mammal	Homo sapiens	Far-Eastern
MT681748	62199	1962	Europe	Russia	Homo sapiens	Mammal	Homo sapiens	Far-Eastern
MT681749	M442	1961	Europe	Russia	Homo sapiens	Mammal	Homo sapiens	Far-Eastern
MT708809	606-90	1990	Europe	Russia	Ixodes persulcatus	Arthropod	Tick	Baikalian
MT708810	636-90	1990	Europe	Russia	Ixodes persulcatus	Arthropod	Tick	Baikalian
MT708811	711-84	1984	Europe	Russia	Myodes rufocanus	Mammal	Mouse	Baikalian
MT708812	740-84	1984	Europe	Russia	Myodes rufocanus	Mammal	Mouse	Baikalian
MT710339	G67-10	1968	Europe	Russia	Homo sapiens	Mammal	Homo sapiens	Far-Eastern
MT710340	G67-20	1968	Europe	Russia	Homo sapiens	Mammal	Homo sapiens	Far-Eastern
MT710341	506	1959	Europe	Russia	Homo sapiens	Mammal	Homo sapiens	Far-Eastern
MT710342	745	1964	Europe	Russia	Homo sapiens	Mammal	Homo sapiens	Far-Eastern
MT710343	234	1967	Europe	Russia	Homo sapiens	Mammal	Homo sapiens	Far-Eastern
MT710344	106	1967	Europe	Russia	Homo sapiens	Mammal	Homo sapiens	Siberian
MT710345	3	1965	Europe	Russia	Homo sapiens	Mammal	Homo sapiens	Siberian
MT710346	305	1964	Europe	Russia	Homo sapiens	Mammal	Homo sapiens	Siberian
MT710347	515	1963	Europe	Russia	Homo sapiens	Mammal	Homo sapiens	Siberian
MT974474	92M	2004	Asia	Mongolia	Ixodes persulcatus	Arthropod	Tick	Siberian
MW256715	KEM-195	2019	Europe	Hungary	Ixodes ricinus	Arthropod	Tick	European
MW256716	KEM-1	1952	Europe	Hungary	Ixodes ricinus	Arthropod	Tick	European
MW524078	617-90	1990	Europe	Russia	Ixodes persulcatus	Arthropod	Tick	Baikalian
MW524079	711-84	1984	Europe	Russia	Myodes rufocanus	Mammal	Mouse	Baikalian
MW524080	740-84	1984	Europe	Russia	Myodes rufocanus	Mammal	Mouse	Baikalian
MW524081	606-90	1990	Europe	Russia	Ixodes persulcatus	Arthropod	Tick	Baikalian
MW524082	608-90	1990	Europe	Russia	Ixodes persulcatus	Arthropod	Tick	Baikalian
MW524083	636-90	1990	Europe	Russia	Ixodes persulcatus	Arthropod	Tick	Baikalian
MW524084	768-89	1989	Europe	Russia	Ixodes persulcatus	Arthropod	Tick	Baikalian
MW524085	772-89	1989	Europe	Russia	Ixodes persulcatus	Arthropod	Tick	Baikalian
MW524086	774-89	1989	Europe	Russia	Ixodes persulcatus	Arthropod	Tick	Baikalian
MZ969636	2018-TA222	2018	Europe	Netherlands	Ixodes ricinus	Arthropod	Tick	European
MZ969639	NL-RMB2	2020	Europe	Netherlands	Ixodes ricinus	Arthropod	Tick	European
OL441148	FR_Ain_2020	2020	Europe	France	Ixodes ricinus	Arthropod	Tick	European
ON228408	R1672	2008	Europe	Slovenia	Homo sapiens	Mammal	Homo sapiens	European
ON228409	5171	2003	Europe	Slovenia	Homo sapiens	Mammal	Homo sapiens	European
ON228410	NK6108	2020	Europe	Slovenia	Homo sapiens	Mammal	Homo sapiens	European
ON228428	R932	2008	Europe	Slovenia	Homo sapiens	Mammal	Homo sapiens	European
ON228430	NK6108	2020	Europe	Slovenia	Homo sapiens	Mammal	Homo sapiens	European
ON228432	11599	2008	Europe	Slovenia	Homo sapiens	Mammal	Homo sapiens	European
ON228434	11599	2008	Europe	Slovenia	Homo sapiens	Mammal	Homo sapiens	European
ON502378	Salland (NL)	2015	Europe	Netherlands	Ixodes ricinus	Arthropod	Tick	European
OP902894	C11/13(mouse)	2022	Europe	Russia	Mus musculus	Mammal	Mouse	Siberian
OP902895	C11/13-8m	2022	Europe	Russia	Mus musculus	Mammal	Mouse	Siberian
OQ435379	493	1987	Europe	Estonia	Homo sapiens	Mammal	Homo sapiens	European
OQ555314	GR_RF/Switzerland/2021	2021	Europe	Switzerland	Ixodes ricinus	Arthropod	Tick	European
OQ555315	ZHw_UM/Switzerland/2022	2022	Europe	Switzerland	Ixodes ricinus	Arthropod	Tick	European
OQ565596	C11-13/1p	2013	Europe	Russia	Homo sapiens	Mammal	Homo sapiens	Siberian
OQ889170	2008-P110-S4	2008	Europe	Slovenia	Homo sapiens	Mammal	Homo sapiens	European
OQ889171	2008-P3-S10	2008	Europe	Slovenia	Homo sapiens	Mammal	Homo sapiens	European
OQ889175	2009-P121-S4	2016	Europe	Slovenia	Homo sapiens	Mammal	Homo sapiens	European
OQ889200	2013-P93-S1	2013	Europe	Slovenia	Homo sapiens	Mammal	Homo sapiens	European
OQ889223	2018-P14-S2	2018	Europe	Slovenia	Homo sapiens	Mammal	Homo sapiens	European
OQ889239	2020-P19-S5	2020	Europe	Slovenia	Homo sapiens	Mammal	Homo sapiens	European
OQ889246	2021-P112-S1	2021	Europe	Slovenia	Homo sapiens	Mammal	Homo sapiens	European
OQ889250	2008-P3-S8	2008	Europe	Slovenia	Homo sapiens	Mammal	Homo sapiens	European
OQ889251	2008-P3-S9	2008	Europe	Slovenia	Homo sapiens	Mammal	Homo sapiens	European
OQ889253	2021-P112_S3	2021	Europe	Slovenia	Homo sapiens	Mammal	Homo sapiens	European
OQ889256	2021-P112-S5	2021	Europe	Slovenia	Homo sapiens	Mammal	Homo sapiens	European
