# Supplementary material for: Evolutionary Patterns and Genotype-Specific Amino Acid Mutations of Tick-Borne Encephalitis Virus
Source: Int J Mol Sci. 2025 Jan 23;26(3):954. doi: 10.3390/ijms26030954 (PMC11817229; doi:10.3390/ijms26030954)
Supplement: Supplementary file 1 [file ijms-26-00954-s001.zip › ijms-3423653-supplementary/Supplementary Table S2.xlsx]

## Sheet: Sheet1
Event number	Found in	Recomb.	Major parent	Minor parent	R	G	B	M	C	S	T
1	1	Far-Eastern_J082514	Far-Eastern_KU7615	Far-Eastern_J082514	√	√	√	√	√	√	√
2	1	Far-Eastern_J082515	Far-Eastern_J082515	Far-Eastern_HQ9013	√	√	√	√	√	√	√
3	1	Far-Eastern_J082515	Far-Eastern_J082515	Far-Eastern_J082515	√	√	√	√	√	√	√
4	1	European_MN735989	European_MN735990	Unknown	×	√	×	×	×	×	√
5	1	Far-Eastern_J065052	Far-Eastern_JX53416	Far-Eastern_JF31670	√	√	√	√	√	√	√
6	1	Siberian_KJ628343	Siberian_MH645616	Siberian_MT670183	√	√	√	√	√	√	√
7	1	Siberian_MN115820	Siberian_KF826914	Siberian_MT710347	√	√	√	√	√	√	√
8	1	Siberian_MN115820	Siberian_KF826914	Siberian_MT710347	√	√	√	√	√	√	√
9	1	Far-Eastern_J065052	Far-Eastern_JF31670	Far-Eastern_KJ75518	√	√	√	√	×	×	√
10	2	Siberian__MH845616	Siberian_KJ628343	Unknown	√	√	√	√	√	√	×
11	1	Siberian_MH845616	European_MN735991	Siberian_KJ628343	×	×	×	√	√	√	×
12	1	Siberian_FJ988751	Unknown	Siberian_KM019545	√	√	×	√	√	√	√
13	1	Far-Eastern_DQ8624	Far-Eastern_J082515	Far-Eastern_KJ91468	√	√	√	√	√	√	√
14	1	Siberian_KM019545	Siberian_FJ988751	Siberian_JN003209	×	×	×	√	√	√	√
15	1	Siberian_KJ628343	Siberian_MH645616	Siberian_MT670183	√	√	×	√	√	√	√
16	1	Siberian_KJ626343	Siberian_MH645616	Siberian_MT670183	√	√	√	√	×	√	√
17	1	Siberian_KJ628343	Siberian_MH645616	Siberian_MT670183	√	√	√	√	√	√	√
18	1	European_GU18338	Unknown	European_GU183383	×	√	×	√	×	√	×
19	1	Far-Eastern_MT68174	Far-Eastern_KU7615	Unknown	√	×	×	×	×	×	×
20	1	Far-Eastern_KJ75518	Far-Eastern_JX53416	Far-Eastern_GU1216	√	×	×	√	×	×	√
21	1	Far-Eastern_HM8598	Far-Eastern_J082515	Far-Eastern_HQ9013	×	×	×	√	×	×	√
22	1	Siberian_MN115818	Siberian_MT710344	Unknown	×	√	×	×	×	×	×
23	1	Siberian_FJ988751	Siberian_KM019545	Unknown	×	×	×	√	√	√	×
24	1	Far-Eastern_KT00107	Far-Eastern_HM8598	European_HM535610	√	×	×	×	×	×	×
25	1	European_GU183381	European_G0288392	European_GU183383	×	√	√	×	×	√	×
